# Supplementary material for: In vitro investigation of the ruminal digestion kinetics of different nitrogen fractions of 15N-labelled timothy forage
Source: PLoS One. 2018 Sep 17;13(9):e0203385. doi: 10.1371/journal.pone.0203385 (PMC6141097; doi:10.1371/journal.pone.0203385)
Supplement: S1 Table — (XLSX) [file pone.0203385.s001.xlsx]

## Sheet: raw data
					Incubation substrate			Fraction	rest of the components		Fraction	fraction	fraction		NH3-N concentration, mg/L											15N A% of NH3N											NAN + NH3-N, concentraton, mg/L											15N A% of NAN + NH3N
Nr	Sample name	Bottle nr	Run	replicate	CP controll %	NDF %	Total DM, g	N in substrate from fraction, g	Added N from other feedstuff, g	Total N in substrate, g	CP, g/kg DM	N, g/kg DM	Atom %. FN / %	15N of fraction N, mg	0h	0.25h	0.5h	1h	2h	3h	4h	6h	9h	20h	28h	0h	0.25h	0.5h	1h	2h	3h	4h	6h	9h	20h	28h	0h	0.25h	0.5h	1h	2h	3h	4h	6h	9h	20h	28h	0h	0.25h
5	15N blank	5	1	1	0	0	0	0	0	0	0			0	44.2	27.79	36.43	36.7	30.54	32.78	28.22	31.27	28.86	57.65	49.94	9.81	.	.	.	.	4.67158	4.60276	5.03	4.25865	3.26	2.95105	69	.	.	50	60	57.5	55	40	52.1429	60	65.7143	6.39	.
33	15N blank	33	1	2	0	0	0	0	0	0	0			0	43.5	26.93	36.58	36.47	30.73	26.91	27.46	29.92	32.8	60.42	50.67	9.97	4.95	4.31	3.52	6.24	4.67158	4.60276	.	4.25865	.	2.95105	69.4	57.23	66.63	60	40	42.5	45	40	52.1429	60	65.7143	6.36	3.16
44	15N blank	8	2	1	0	0	0	0	0	0	0			0	49.8	42.82	39.91	42.17	42.26	45.07	46.7	58.99	73.04	111.04	102.98	8.73	4.88	5.46	4.98	4.97	4.81844	4.66243	4.21	3.88236	2.21	0.918086	84	70	60	60	70	72.5	75	80	88.5714	120	142.857	5.32	3.71
57	15N blank	21	2	2	0	0	0	0	0	0	0			0	47.8	41.05	42.67	43.18	47.57	42.24	48.84	60.44	79.11	111.84	108.6	9.08	5.36	4.49	5.18	5.08	5.02535	4.88056	4.89	4.15662	2.49	1.40563	80.3	70	70	60	90	85	80	70	80.7143	120	148.571	5.55	3.58
92	15N blank	20	3	1	0	0	0	0	0	0	0			0	45.4	37.32	42.54	38.85	39.82	36.09	42.13	44.68	49.69	71.94	81.5	8.92	5.3367	6.0247	6.0218	4.8138	5.72444	5.57948	5.366	4.85469	3.2384	2.10049	70.6	50	50	50	50	50	50	50	52.1429	60	65.7143	5.41	4.214
103	15N blank	31	3	2	0	0	0	0	0	0	0			0	44	37.35	40.21	38.3	34.15	40.27	38.04	42.04	47.71	78.02	93.89	9.19	5.8225	6.1402	6.0373	5.6225	5.67119	5.4954	5.3716	4.61645	2.6354	1.27642	67.4	50	40	50	40	42.5	45	50	56.4286	80	97.1429	5.65	4.7938
2	blank	2	1	1	0	0	0	0	0	0	0			0	44.3	31.2	36.85	35.45	33.55	32.37	28.46	33.61	31.56	57.22	48.01	0.44	0.39	.	0.44	0.42	0.44	0.445714	0.46	0.413426	0.38	0.37547	69	61.62	63.61	50	40	40	40	40	44.2857	60	71.4286	0.39	0.44
21	blank	21	1	2	0	0	0	0	0	0	0			0	43.8	30.03	34.75	33.65	28.51	29.6	29.87	26.73	31.88	57.65	47.35	0.44	.	.	0.49	.	0.47	0.474286	0.39	0.437419	0	0.374597	69.2	66.33	58.55	40	40	40	40	40	44.2857	60	71.4286	0.39	0.44
52	blank	16	2	1	0	0	0	0	0	0	0			0	48.5	41.65	41.76	38.49	42.4	43.11	42.77	53.32	66.73	108.93	134.69	0.398987	.	0.43	0.39	.	0.418571	0.418163	.	0.418371	.	0.406587	81.7	70	.	60	60	67.4612	66.9717	70	64.5243	.	55.224	0.392043	0.39
63	blank	27	2	2	0	0	0	0	0	0	0			0	46.8	41.97	42.54	39.21	41.41	37.48	44.8	52.65	74.19	110	127.78	0.398987	.	.	.	0.45	0.418571	0.418163	0.51	0.418371	0.41	0.406587	78.6	.	70	.	70	66.5111	63.8273	.	50.4084	130	-0.583609	0.392043	.
80	blank	8	3	1	0	0	0	0	0	0	0			0	47	37.05	39.22	42.63	38.63	39.12	39.71	43.87	41.53	73.73	89.95	0.40626	0.4545	.	0.4045	.	0.403033	0.401205	0.397	0.408479	0.4651	0.414925	74	50	.	50	.	53.5856	51.8879	50	43.3995	.	11.1437	0.402814	0.4122
90	blank	18	3	2	0	0	0	0	0	0	0			0	45.7	36.93	40.95	39.65	37.3	39.41	38.91	44.17	46.95	63.79	75.42	0.40626	.	0.4121	.	0.4076	0.403033	0.403883	.	0.407123	0.4101	0.411137	71.2	.	50	.	50	40.2254	32.7064	.	57.7979	60	60.1096	0.402814	.
13	DG15-ISN	13	1	1	15.2645	49.9601	0.4753	0.0072237	0.0043564	0.0115802	138.75	22.2	1.607	0.116085	44	34.24	39.66	36.44	42.39	33.66	28.43	16.89	19.08	91	51	0.44	0.54	0.56	0.51	0.66	0.524853	0.534174	0.49	0.535	0.7	0.82	69.1	76.94	82.36	50	50	47.5	45	40	50.7143	90	118.571	0.39	0.47
50	DG15-ISN	14	2	1	15.256	49.997	0.4763	0.0072381	0.0043878	0.0116259	138.75	22.2	1.607	0.116316	48.8	45.48	46.12	50.3	46.56	42.96	41.57	50.27	55.01	122.15	174.38	0.398987	0.46	0.41	0.43	0.44	0.4725	0.505	0.57	0.591429	0.67	0.727143	82.3	60	70	60	70	72.5	75	80	90.7143	130	158.571	0.392043	0.43
69	DG15-ISN	33	2	2	15.249	49.996	0.476	0.0072339	0.0043805	0.0116143	138.75	22.2	1.607	0.116249	45.9	44.54	45.46	50.34	44.58	37.14	43.14	45.1	.	109.65	138.76	0.398987	0.43	0.57	0.58	0.57	0.555	0.54	0.51	0.544286	0.67	0.761429	76.9	70	80	80	70	70	70	70	80.7143	120	148.571	0.392043	0.45
84	DG15-ISN	12	3	1	15.2284	50	0.4753	0.0072237	0.0043564	0.0115802	138.75	22.2	1.607	0.116085	46.5	41.35	43.58	45.2	39.25	31.28	36.67	33.24	35.56	90.58	137.37	0.40626	0.4547	0.4283	0.4274	0.4333	0.445425	0.45755	0.4818	0.514779	0.6357	0.723643	72.9	60	60	60	60	57.5	55	50	60.7143	100	128.571	0.402814	0.4418
32	DG15-NDIN	32	1	1	14.2412	50.0407	0.4753	0.0043587	0.0064852	0.0108439	106.875	17.1	1.568	0.0683444	43.5	31.37	42.78	44.51	36.6	30.37	21.79	10.92	16.78	78.77	41.58	0.44	0.53	0.48	0.46	0.43	0.44	0.45	0.47	0.480714	0.52	0.548571	69.4	67.72	69.93	60	60	55	50	40	48.5714	80	102.857	0.39	0.42
37	DG15-NDIN	1	2	1	14.295	50.006	0.4763	0.0043683	0.0065266	0.0108949	106.875	17.1	1.568	0.0684949	50.8	44.03	47.38	49.61	48.51	49.48	40.56	50.38	50.44	107.38	169.43	0.398987	0.4	0.84	0.55	0.57	0.565	0.56	0.55	0.535	0.48	0.44	86	80	70	70	80	80	80	80	90.7143	130	158.571	0.392043	0.39
68	DG15-NDIN	32	2	2	14.283	50.004	0.476	0.004365	0.0065119	0.0108769	106.875	17.1	1.568	0.0684432	46	46.37	46.6	48.99	50.47	33.9	38.13	39.21	50.53	106.21	131.5	0.398987	0.39	0.41	0.58	0.39	0.395	0.4	0.7	0.425	0.48	0.52	77.2	90	70	80	80	80	80	80	90.7143	170	158.571	0.392043	0.38
77	DG15-NDIN	5	3	1	14.2599	50	0.4753	0.0043587	0.0064852	0.0108439	106.875	17.1	1.568	0.0683444	47.5	42.01	41.22	45.17	40.55	29.82	23.15	23.5	31.81	68.22	113.82	0.40626	0.4162	0.4092	.	0.4074	0.414775	0.42215	0.4369	0.451493	0.505	0.543914	74.9	70	60	70	70	65	60	50	56.4286	80	97.1429	0.402814	0.3916
36	DG15-SN	36	1	1	18.8671	49.6778	0.4676	0.0038827	0.0077274	0.0116101	156.875	25.1	1.691	0.0656565	43.4	36.55	44.26	41.74	43.14	40.63	37.84	46.55	80.57	145.74	128.72	0.44	0.74	0.66	0.68	0.74	0.702857	0.698673	0.87	0.697222	0.63	0.581111	69.4	119.58	121.45	110	110	107.5	105	100	110.714	150	178.571	0.39	0.91
39	DG15-SN	3	2	1	18.996	49.153	0.4684	0.0038827	0.0103541	0.0142368	156.875	25.1	1.691	0.0656565	50.5	43.26	49.42	50.32	68.53	68.82	71.03	106.07	124.13	169.6	251.29	0.398987	0.55	0.63	0.69	0.7	0.726667	0.747381	0.79	0.745	0.58	0.46	85.4	140	130	130	140	142.5	145	150	160.714	200	228.571	0.392043	0.9
48	DG15-SN	12	2	2	18.975	49.185	0.4682	0.0038827	0.0103332	0.0142158	156.875	25.1	1.691	0.0656565	49.1	45.3	49.2	56.69	62.57	69.51	87.37	100.93	124.21	153.9	235.85	0.398987	0.62	1.02	0.67	0.75	0.72	0.729286	0.74	0.703571	0.57	0.472857	82.9	130	120	130	160	157.5	155	150	165	220	260	0.392043	0.87
82	DG15-SN	10	3	1	18.9932	49.1131	0.4676	0.0038827	0.0077274	0.0116101	156.875	25.1	1.691	0.0656565	46.8	39.06	42.67	47.29	51.15	62.46	65.35	70.38	90.64	147.42	195.31	0.40626	0.5985	0.6158	0.6715	0.5869	0.73734	0.77026	0.8361	0.796179	0.6498	0.543343	73.4	120	100	120	120	117.5	115	110	120.714	160	188.571	0.402814	0.9077
9	DG-ISN	9	1	1	14.7004	49.9516	0.4753	0.0067939	0.0043564	0.0111503	130.493	20.879	0.371856	0.0252635	44.1	34.52	40.31	40.79	40.58	35.19	25.64	15.5	17.43	94.79	54.28	9.83	4.37	4.7	4.91	4.94	4.465	3.99	3.04	2.67786	1.35	0.384286	69.1	79.43	77.59	60	60	55	50	40	52.8571	100	134.286	6.38	3.01
67	DG-ISN	31	2	1	14.711	49.98	0.4767	0.0068094	0.0044099	0.0112192	130.493	20.879	0.371856	0.0253211	46.2	49.42	46.21	43.73	45.39	35.8	37.04	35.24	49.53	112.93	140.67	9.37	4.21	4.81	3.99	3.99	3.8475	3.705	3.42	2.94214	1.19	-0.0842857	77.4	80	80	70	80	80	80	80	92.8571	140	174.286	5.74	3.35
89	DG-ISN	17	3	1	14.6631	50	0.4753	0.0067939	0.0043564	0.0111503	130.5	20.88	0.371856	0.0252635	45.8	40.01	47.32	41.59	34.58	24.77	22.68	25.15	24.16	95.55	138.97	8.85	4.8702	5.5601	5.1524	4.9119	4.3318	3.7517	2.5915	2.32786	1.3612	0.658171	71.4	70	60	60	50	47.5	45	40	50.7143	90	118.571	5.35	3.9539
102	DG-ISN	30	3	2	14.6631	50	0.4753	0.0067939	0.0043564	0.0111503	130.5	20.88	0.371856	0.0252635	44.1	40.94	43.78	41.86	32.51	24.33	20.73	17.42	20.48	82.66	129.01	9.16	5.06	5.1186	5.2759	4.8446	4.28052	3.71645	2.5883	2.31305	1.3038	0.5698	67.7	60	60	60	50	47.5	45	40	52.8571	100	134.286	5.62	3.9715
23	DG-NDIN	23	1	1	14.3702	49.9951	0.4753	0.0044344	0.0064852	0.0109195	108.73	17.3968	0.371644	0.0164802	43.7	39.93	39.79	38.49	46.99	34.09	20.77	15.44	22.61	78.34	44.26	9.91	4.85	4.9	4.98	3.52	3.3275	3.135	2.75	2.41357	1.18	0.282857	69.3	80.82	73.91	80	60	55	50	40	50.7143	90	118.571	6.37	2.68
46	DG-NDIN	10	2	1	14.388	50.013	0.4762	0.0044441	0.0065192	0.0109633	108.73	17.3968	0.371644	0.0165162	49.5	47.85	48.95	52.43	45.21	45.9	46.95	49.06	53.14	105.8	157.84	8.78	4.98	4.91	3.73	4.11	3.5725	3.035	1.96	1.83786	1.39	1.06429	83.4	90	80	80	70	72.5	75	80	88.5714	120	142.857	5.35	3.01
74	DG-NDIN	2	3	1	14.3594	50	0.4753	0.0044344	0.0064852	0.0109195	108.75	17.4	0.371644	0.0164802	47.9	41.48	43.94	45.14	41.74	32.43	27.5	30.08	40.3	76.1	110.85	8.52	3.4412	5.4958	5.3249	4.3674	4.04955	3.7317	3.096	2.79148	1.6749	0.862843	75.7	70	70	60	70	65	60	50	60.7143	100	128.571	5.07	3.4071
91	DG-NDIN	19	3	2	14.3594	50	0.4753	0.0044344	0.0064852	0.0109195	108.75	17.4	0.371644	0.0164802	45.6	43.17	45.27	45.48	36.65	26.95	23.44	31.48	33.57	69.39	114.26	8.9	5.4845	5.1479	5.1976	4.6731	4.00695	3.3408	2.0085	1.91374	1.5663	1.31361	70.9	60	60	70	60	55	50	40	50.7143	90	118.571	5.39	3.874
30	DG-SN	30	1	1	18.375	49.0536	0.4676	0.002871	0.0077274	0.0105984	115.997	18.5596	0.371856	0.010676	43.5	33.14	38.18	36.47	34.81	40.5	35.34	34.06	46.69	121.95	94.85	9.95	4.67	4.7	3.59	4.39	4.0475	3.705	3.02	2.65786	1.33	0.364286	69.3	138.7	115.36	100	90	92.2222	94.4444	60	105.556	130	147.778	6.36	1.94
70	DG-SN	34	2	1	18.3848	49.0966	0.4682	0.00340829	0.0103643	0.0137726	115.997	18.5596	0.371856	0.0126739	45.7	44.79	50.07	56.16	63.62	72.05	73.47	83.95	96.93	160.14	213.75	9.46	4.84	4.43	3.42	3.39	3.27167	3.15333	.	2.56167	1.26	0.313333	76.6	110	120	100	130	130	130	130	138.571	170	192.857	5.8	2.21
83	DG-SN	11	3	1	18.3592	49.1131	0.4676	0.002871	0.0077274	0.0105984	116	18.56	0.371856	0.010676	46.6	41.74	45.99	48.59	46.08	43.48	46.66	52.5	73.38	163.89	175.59	8.71	4.8509	4.9391	4.9289	4.5407	4.15508	3.76945	2.9982	2.68155	1.5205	0.6761	73.2	100	110	90	80	82.5	85	90	102.857	150	184.286	5.23	2.6683
93	DG-SN	21	3	2	18.3592	49.1131	0.4676	0.00340829	0.0077274	0.0105984	137.708	22.0332	0.371856	0.0126739	45.3	41.87	45.47	46.91	43.41	47.23	45.82	69.45	69.54	137.5	169.18	8.94	5.6062	4.8662	4.9911	4.5064	4.08868	3.67095	2.8355	2.53908	1.4522	0.661743	70.3	80	100	100	90	90	90	90	98.5714	130	152.857	5.43	2.7193
34	DG15	34	1	1	14.375	50	0.47	0.01081	0	0.01081	143.75	23	1.609	0.173933	43.4	38.2	40.91	39.67	39.88	36.88	34.5	42.69	34.37	90.36	61.1	0.44	1.51	1.02	0.68	0.81	0.912127	0.921791	1.06	0.926999	1.05	1.22013	69.4	111.98	120.6	80	80	77.5	75	70	76.4286	100	117.143	0.39	0.94
49	DG15	13	2	1	14.375	56	0.4704	0.0108186	0	0.0108186	143.75	23	1.609	0.174071	49	43.35	44.65	52.57	53.42	57.04	55.52	57.96	56.26	108.48	159.73	0.398987	0.65	0.65	0.75	0.86	0.880336	0.882388	0.91	0.867075	0.91	0.971029	82.6	100	100	100	100	102.5	105	110	112.143	120	125.714	0.392043	0.86
64	DG15	28	2	2	14.375	56	0.4703	0.0108165	0	0.0108165	143.75	23	1.609	0.174037	46.7	42.35	48.81	46.94	56.89	52.34	54.15	52.98	61.34	102.98	159.5	0.398987	0.7	0.74	0.77	0.83	0.926194	0.926269	1.05	0.895027	0.9	0.97675	78.3	100	100	100	110	107.5	105	100	106.429	130	147.143	0.392043	0.88
79	DG15	7	3	1	14.375	56	0.47	0.01081	0	0.01081	143.75	23	1.609	0.173933	47.2	40.2	45.24	47.88	48.5	45.34	52.45	51.13	55.41	80.47	113.41	0.40626	0.6623	0.6071	0.6873	0.8125	1.03201	1.03006	1.3109	0.949688	0.9356	1.09206	74.3	90	90	80	80	80	80	80	82.1429	90	95.7143	0.402814	0.9142
12	DG	12	1	1	13.25	50	0.469	0.0099428	0	0.0099428	132.5	21.2	0.369	0.0366889	44	37.98	38.72	44.27	43.5	41.04	29.71	21.99	21.15	80.32	41.15	9.85	5.73	6	5.92	4.02	3.62313	3.49896	2.9	2.87806	1.59	0.518657	69.1	97.56	86.72	70	80	75	70	60	64.2857	80	91.4286	6.38	3.19
62	DG	26	2	1	13.25	56	0.4693	0.0099488	0	0.0099488	132.5	21.2	0.369	0.0367111	47	46.45	46.41	46.98	44.28	37.66	37.45	37.39	44.16	103.32	161.32	9.22	5.47	5.19	4.51	4.6	4.39743	4.21836	3.83	3.27327	1.36	-0.00263272	78.9	100	90	90	90	87.5	85	80	90.7143	130	158.571	5.64	3.09
78	DG	6	3	1	13.25	56	0.469	0.0099428	0	0.0099428	132.5	21.2	0.369	0.0366889	47.3	40.79	42.74	49.04	45.22	37	37.98	36.96	37.47	73.72	106.97	8.6	4.9784	4.6471	4.78	5.0681	4.86597	4.68514	4.2961	3.69029	1.7979	0.484829	74.6	80	70	70	70	67.5	65	60	66.4286	90	107.143	5.14	3.5563
95	DG	23	3	2	13.25	56	0.469	0.0099428	0	0.0099428	132.5	21.2	0.369	0.0366889	45	37.63	42.68	46.01	45.64	36.18	35.59	38.09	34.66	75.29	114.39	8.99	5.6437	4.8487	5.1997	4.939	4.53592	4.37044	3.734	3.61052	1.7908	0.295288	69.7	70	80	80	70	67.5	65	60	66.4286	90	107.143	5.47	3.2995
24	FAS15-ISN	24	1	1	15.1967	51.9276	0.4697	0.0031785	0.0082225	0.0114011	63.125	10.1	1.646	0.0523181	43.7	37.09	40.78	37.21	40.75	34.52	32.93	25.84	37.95	95.26	55.87	0.44	0.44	0.82	0.5	0.41	0.434403	0.436866	0.47	0.463467	0.47	0.473965	69.3	77.63	99.39	60	60	57.5	55	50	60.7143	100	128.571	0.39	0.45
31	FAS15-ISN	31	1	2	15.1747	51.9358	0.4697	0.00317978	0.00823173	0.0114115	63.125	10.1	1.646	0.0523392	43.5	34.38	38.79	41.65	38.02	30.25	25.46	21.44	35.68	97.72	60.06	0.44	0.63	1.03	0.57	0.51	0.506828	0.505224	0.5	0.50935	0.48	0.448007	69.4	74.28	80	70	60	57.5	55	50	62.8571	110	144.286	0.39	0.48
47	FAS15-ISN	11	2	1	15.178	51.957	0.4708	0.0031865	0.0082464	0.0114329	63.125	10.1	1.646	0.0524498	49.3	46.9	43.91	48.72	66.71	60.31	69.36	81.46	91.11	125.33	181.93	0.398987	0.49	0.49	0.49	0.47	0.466381	0.465373	0.61	0.464713	0.45	0.434453	83.2	80	70	80	90	97.5	105	120	126.429	150	167.143	0.392043	0.44
94	FAS15-ISN	22	3	1	15.1698	51.9448	0.4697	0.0031785	0.0082225	0.0114011	63.125	10.1	1.646	0.0523181	45.2	40.93	44.91	43.22	37.15	34.61	39.64	46.21	56.11	106.9	143.28	0.40626	0.5545	0.5511	0.443	0.4466	0.449469	0.448969	0.4523	0.444953	0.549	0.43929	70	70	70	70	60	62.5	65	70	76.4286	100	117.143	0.402814	0.4561
7	FAS15-NDIN	7	1	1	15.2831	51.8204	0.4701	0.001098	0.0103081	0.0114061	28.75	4.6	1.596	0.0175241	44.1	31.81	40.53	40.99	39.85	37.66	.	19.96	33.7	103.31	65.97	0.44	0.43	0.43	0.39	0.44	0.419216	0.417761	0.39	0.403976	0.4	0.39286	69	74.67	85.95	70	100	90	80	60	68.5714	100	122.857	0.39	0.42
26	FAS15-NDIN	26	1	2	15.1909	51.9312	0.4701	0.001098	0.0103081	0.0114061	28.75	4.6	1.596	0.0175241	43.6	39.16	40.27	44.74	37.76	33.89	25.85	18.85	36.9	106.52	67.06	0.44	0.39	0.41	0.42	0.38	0.432836	0.432388	0.5	0.427367	0.41	0.425926	69.3	77.66	88.42	90	70	67.5	65	60	72.8571	120	154.286	0.39	0.41
71	FAS15-NDIN	35	2	1	15.176	51.986	0.4713	0.0011017	0.0103411	0.0114428	28.75	4.6	1.596	0.0175831	45.6	44.69	47.6	52.33	50.32	49.98	62.94	69.9	84.63	131.82	191.71	0.398987	0.56	0.42	0.42	0.4	0.404067	0.404478	0.41	0.409924	0.41	0.409101	76.3	80	80	70	70	75	80	90	105	160	200	0.392043	0.39
81	FAS15-NDIN	9	3	1	15.1656	51.9448	0.4701	0.001098	0.0103081	0.0114061	28.75	4.6	1.596	0.0175241	46.9	39.76	42.78	45.4	34.42	32.55	34.25	40.73	56.85	105.7	148.94	0.40626	0.4217	0.4002	0.3889	0.3877	0.390299	0.390625	0.3942	0.392107	0.3952	0.398694	73.7	70	70	70	70	67.5	65	60	70.7143	110	138.571	0.402814	0.3931
8	FAS15-SN	8	1	1	18.416	43.7404	0.475	0.0115285	0	0.0115285	270	43.2	1.645	0.189644	44.1	51.51	57.39	67.38	65.98	75.55	73.06	93.04	118.92	192.6	168.67	0.44	0.71	0.82	0.82	0.89	0.955	1.02	1.15	1.16286	1.21	1.24429	69.1	247.77	265.56	220	220	217.5	215	210	205.714	190	178.571	0.39	1.33
28	FAS15-SN	28	1	2	18.4226	43.7065	0.475	0.0115285	0	0.0115285	270	43.2	1.645	0.189644	43.6	47.27	59.43	61.42	54.8	70.57	75	80.03	109.23	188.1	166.89	0.44	0.82	0.89	0.84	1.02	1.02944	1.03889	2.85	1.08611	1.19	1.26556	69.3	249.36	239.29	250	220	212.5	205	190	190	190	190	0.39	1.29
38	FAS15-SN	2	2	1	18.392	43.864	0.4754	0.0115285	0.0024606	0.0139891	270	43.2	1.645	0.189644	50.7	63.22	70.19	76.49	108.54	115.57	113.96	162.22	189.64	227.96	297	0.398987	0.71	0.72	0.91	0.8	0.8875	0.975	1.15	1.13714	1.09	1.05571	85.7	270	230	260	280	272.5	265	250	250	250	250	0.392043	1.3
101	FAS15-SN	29	3	1	18.4007	43.818	0.475	0.0115285	0	0.0115285	270	43.2	1.645	0.189644	44.2	58.02	67.27	72.24	82.33	103.83	107.41	132.36	165.34	195.2	233.95	0.40626	0.7961	0.8462	0.9181	1.0171	1.07472	1.13235	1.2476	1.23384	1.1834	1.14671	68	230	220	200	210	205	200	160	190	250	190	0.402814	1.3625
11	UTS15-ISN	11	1	1	15.4099	54.6623	0.4696	0.003264	0.0083165	0.0115805	64.9375	10.39	1.476	0.0481766	44	32.95	39.79	41.01	42.18	40.6	27.46	32.34	47.55	120.65	84.77	0.44	0.57	1.67	0.5	0.51	0.500522	0.501493	0.49	0.506631	0.52	0.524334	69.1	75.08	82.54	70	60	60	60	60	72.8571	120	154.286	0.39	0.51
66	UTS15-ISN	30	2	1	15.437	54.629	0.4703	0.0032671	0.0083493	0.0116165	64.9375	10.39	1.476	0.0482224	46.4	46.67	46.61	43.23	53.46	51.97	65.27	83.58	109.11	149.96	205.14	0.398987	0.57	0.52	0.47	0.56	0.543731	0.54209	0.52	0.518277	0.52	0.526717	77.7	80	80	90	100	102.5	105	190	122.857	170	204.286	0.392043	0.47
85	UTS15-ISN	13	3	1	15.4125	54.6507	0.4696	0.003264	0.0083165	0.0115805	64.9375	10.39	1.476	0.0481766	46.4	39.68	43.81	44.24	38.22	40.95	46.34	57.13	62.89	116.34	171.14	0.40626	0.4227	0.4344	0.4333	0.4573	0.458701	0.460975	0.4644	0.468117	0.4976	0.522046	72.6	60	70	70	70	70	70	70	87.1429	150	195.714	0.402814	0.4787
97	UTS15-ISN	25	3	2	15.4125	54.6507	0.4696	0.003264	0.0083165	0.0115805	64.9375	10.39	1.476	0.0481766	44.8	44.54	43.83	45.1	37.07	38.62	41.37	51.45	58.86	118.07	171.76	0.40626	0.5243	0.4856	0.4614	0.5293	0.525415	0.526687	0.5226	0.520589	0.5485	0.576378	69.2	70	70	80	60	62.5	65	70	85	140	180	0.402814	0.4769
14	UTS15-NDIN	14	1	1	15.3784	54.697	0.469	0.0008893	0.0106762	0.0115654	22.3125	3.57	1.432	0.0127348	44	40.9	36.35	40.55	39.09	36.27	27.36	24.1	38.68	112.36	71.5	0.44	0.39	0.39	0.51	0.39	0.389552	0.390149	0.39	0.393467	0.4	0.403965	69.1	93.67	95.49	80	70	67.5	65	60	70.7143	110	138.571	0.39	0.41
40	UTS15-NDIN	4	2	1	15.409	54.682	0.4696	0.0008909	0.0106866	0.0115775	22.3125	3.57	1.432	0.0127577	50.4	41.52	45.23	48.43	55.16	53.47	58.53	77.42	96.37	131.49	193.59	0.398987	0.39	0.4	0.41	0.42	0.429925	0.428358	0.44	0.41585	0.4	0.397941	85.2	80	90	80	90	97.5	105	120	128.571	160	182.857	0.392043	0.38
87	UTS15-NDIN	15	3	1	15.4125	54.651	0.469	0.0008893	0.0106762	0.0115654	22.3125	3.57	1.432	0.0127348	46.1	42.94	44.13	44.05	39.29	37.33	36.79	50.42	68.98	104.5	151.51	0.40626	0.5106	0.4643	0.4803	0.4123	0.411225	0.41015	0.408	0.404775	.	0.38435	72	80	80	80	70	72.5	75	80	90.7143	130	158.571	0.402814	0.3935
100	UTS15-NDIN	28	3	2	15.4125	54.651	0.469	0.0008893	0.0106762	0.0115654	22.3125	3.57	1.432	0.0127348	44.4	42.66	41.2	47.48	36.15	32.63	35.53	46.22	65.36	108.63	152.11	0.40626	0.3932	0.3954	0.5868	0.4559	0.423869	0.42201	0.3795	0.409157	0.4009	0.3829	68.3	70	70	70	60	62.5	65	70	80.7143	120	148.571	0.402814	0.3819
4	UTS15-SN	4	1	1	18.5883	48.0416	0.475	0.0114435	0	0.0114435	289.562	46.33	1.593	0.182295	44.2	58.58	77.84	79.59	76.92	75.21	.	87.08	113.55	173.55	171.96	0.44	0.94	0.99	1.16	1.04	1.04728	1.05507	1.07	1.09357	1.18	1.24286	69	222.04	260.8	210	210	205	200	190	187.857	180	174.286	0.39	1.26
43	UTS15-SN	7	2	1	18.588	48.042	0.4754	0.0114435	0.0026949	0.0141384	289.562	46.33	1.593	0.182295	49.9	79.75	78.54	94.21	97.66	113.43	134.93	169.66	207.95	256.61	218.12	0.398987	0.94	0.97	1.01	0.9	1.01836	1.02388	1.18	1.15857	1.08	1.02286	84.3	250	230	250	260	257.5	255	250	247.857	240	234.286	0.392043	1.22
75	UTS15-SN	3	3	1	18.5973	48	0.475	0.0114435	0	0.0114435	289.562	46.33	1.593	0.182295	47.7	78.54	80.89	82.16	91.34	94.97	104.36	116.61	149.97	197.76	213.62	0.40626	0.9287	0.9249	0.9743	1.0069	1.06405	1.0708	1.1491	1.15238	1.1644	1.17314	75.4	240	220	250	200	207.5	215	230	223.571	200	182.857	0.402814	1.2834
98	UTS15-SN	26	3	2	18.5973	48	0.475	0.0114435	0	0.0114435	289.562	46.33	1.593	0.182295	44.6	79.8	87.27	94.02	82.63	101.23	113.62	137.89	170.45	202.38	226.23	0.40626	0.9557	0.9735	1.0171	1.0436	1.11391	1.11653	1.2088	1.19386	1.1391	1.09927	68.9	220	250	260	220	222.5	225	230	225.714	210	198.571	0.402814	1.2977
22	FAS-ISN	22	1	1	15.5378	52.0578	0.4697	0.0035374	0.0082042	0.0117416	69.875	11.18	0.371	0.0131238	43.8	32.15	39.92	43.57	38.79	34.34	32.04	32.41	37.8	96.74	56.67	9.91	5.21	2.78	5.45	4.56	4.10056	3.93731	3.23	2.84	1.41	0.37	69.2	79.44	83.83	70	60	57.5	55	50	60.7143	100	128.571	6.37	2.77
42	FAS-ISN	6	2	1	15.634	51.948	0.4704	0.0035432	0.0082244	0.0117675	69.875	11.18	0.371	0.0131453	50.1	44.27	48.53	49.51	51.07	59.14	63.91	77.27	85.57	128.54	179.47	8.68	5.33	5.37	4.69	3.72	3.33451	3.22433	2.65	2.41214	1.54	0.905714	84.6	90	90	80	80	90	100	120	122.143	130	135.714	5.28	3.12
61	FAS-ISN	25	2	2	15.63	51.957	0.4706	0.0035453	0.0082244	0.0117697	69.875	11.18	0.371	0.0131531	47.1	42.13	44.34	49.87	61.17	51.96	70.12	74.07	90.93	132.57	202.33	9.19	4.03	4.97	4.13	1.84	2.59143	2.51429	2.36	2.12857	1.28	0.662857	79.2	80	80	80	100	100	100	100	112.857	160	194.286	5.62	3.12
96	FAS-ISN	24	3	1	15.6246	51.9449	0.4697	0.0035374	0.0082042	0.0117416	69.875	11.18	0.371	0.0131238	44.9	42.13	45.55	43.13	39.96	38.14	39.53	48.96	54.41	103.79	150.54	9.02	6.019	4.7429	5.3653	4.5974	3.92915	3.77902	2.8126	2.53666	1.5249	0.789071	69.4	60	70	80	60	62.5	65	70	80.7143	120	148.571	5.49	3.8175
6	FAS-NDIN	6	1	1	15.3576	51.9247	0.4701	0.001215	0.0103081	0.0115231	31.8125	5.09	0.372	0.0045198	44.2	33.01	41.51	40.13	40.96	37.82	.	21.09	29.84	95.34	61.48	9.82	4.49	5.03	5.12	4.98	3.91037	3.73821	2.24	2.02571	1.24	0.668571	69	86.35	87.37	70	70	65	60	50	60.7143	100	128.571	6.39	2.73
41	FAS-NDIN	5	2	1	15.35	51.952	0.4712	0.0012181	0.0103558	0.0115739	31.8125	5.09	0.372	0.00453133	50.2	46.07	46.23	46.46	54.96	51.85	57.56	67.12	78.77	126.64	204.24	8.65	5	5.58	5.06	3.97	3.29948	3.17851	2.23	2.05214	1.4	0.925714	84.9	80	80	80	90	95	100	110	116.429	140	157.143	5.27	3.66
65	FAS-NDIN	29	2	2	15.318	51.982	0.4707	0.0012176	0.0103191	0.0115366	31.8125	5.09	0.372	0.00452947	46.5	43.36	47.75	51.85	51.73	50.4	64.38	72.01	88.24	122.07	184.13	9.31	3.74	4.96	4.55	3.96	3.57612	3.43463	2.84	2.49714	1.24	0.325714	78	90	80	80	90	92.5	95	.	110.714	150	178.571	5.7	3.01
104	FAS-NDIN	32	3	1	15.3211	51.9448	0.4701	0.001215	0.0103081	0.0115231	31.8125	5.09	0.372	0.0045198	43.8	41.08	45.59	43.82	34.8	31.51	27.29	32.72	47.18	104.49	148.87	9.21	5.2711	5.262	5.0591	4.8288	3.83717	3.67604	2.286	2.08228	1.3353	0.792043	67.2	70	60	70	50	50	50	50	67.1429	130	175.714	5.67	3.2667
29	FAS-SN	29	1	1	20.0181	43.8865	0.475	0.0127695	0	0.0127695	299.062	47.85	0.371	0.0473748	43.6	43.2	58.31	66.06	56.25	63.86	73.35	67.28	109.77	175.23	173.55	9.95	4.08	4.39	4.39	4.34	3.79668	3.65194	2.85	2.55	1.45	0.65	69.3	200.63	211.16	220	220	207.5	195	170	172.143	180	185.714	6.36	1.21
45	FAS-SN	9	2	1	20.023	43.864	0.4754	0.0127695	0.0024606	0.0152301	299.062	47.85	0.371	0.0473748	49.6	65.21	66.49	77.36	87.15	118.11	165.8	156.12	209.8	204.09	219.12	8.75	4.05	3.89	3.67	3.02	2.5706	2.49313	1.86	1.75286	1.36	1.07429	83.7	240	220	240	250	245	240	230	232.143	240	245.714	5.33	1.34
60	FAS-SN	24	2	2	20.021	43.875	0.4755	0.0127695	0.0024617	0.0152312	299.062	47.85	0.371	0.0473748	47.3	72.96	66.05	83.21	109.38	133.62	152.31	185.74	202.02	233.04	230.22	9.16	3.88	3.99	2.13	2.18	2.02619	1.98627	1.76	1.67857	1.38	1.16286	79.4	240	230	260	260	257.5	255	250	245.714	230	218.571	5.6	1.35
76	FAS-SN	4	3	1	20.0335	43.818	0.475	0.0127695	0	0.0127695	299.062	47.85	0.371	0.0473748	47.6	60.83	61.54	67.12	83.78	87.22	104.3	116.37	145.85	181.65	203.68	8.56	4.9018	4.5365	4.5369	3.9563	3.4399	3.32361	2.5766	2.36246	1.5773	1.00627	75.2	240	210	210	220	207.5	195	170	174.286	190	201.429	5.1	1.4986
16	UTS-ISN	16	1	1	15.8623	54.6664	0.4695	0.0036582	0.0082755	0.0119337	71.9375	11.51	0.374	0.0136817	43.9	35.97	37.93	38.96	38.68	36.4	28.94	26.81	38.46	94.3	60.27	9.87	5.66	5.92	5.79	4.48	3.67567	3.53478	2.4	2.20071	1.47	0.938571	69.2	77.08	86.82	60	70	67.5	65	60	70.7143	110	138.571	6.38	3.02
17	UTS-ISN	17	1	2	15.8536	54.6896	0.4695	0.0036582	0.0082755	0.0119337	71.9375	11.51	0.374	0.0136817	43.9	37.11	39.04	38.48	35.77	34.98	30.19	27.75	36.43	89.5	57.85	9.88	5.53	5.66	5.32	5.14	4.24507	4.06164	2.78	2.46929	1.33	0.501429	69.2	81.67	84.81	70	70	70	70	70	76.4286	100	117.143	6.38	3.02
53	UTS-ISN	17	2	1	15.884	54.657	0.4696	0.0036598	0.0082758	0.0119356	71.9375	11.51	0.374	0.0136877	48.4	45.54	46.69	49.63	57.14	64.05	65.96	75.01	89.25	134.17	192.49	8.97	5.47	5.24	4.99	4.1	3.5175	3.39	2.55	2.32071	1.48	0.868571	81.4	70	80	80	80	87.5	95	110	118.571	150	172.857	5.47	3.27
106	UTS-ISN	34	3	1	15.7754	54.2689	0.4728	0.0036582	0.0082755	0.0119337	71.9375	11.51	0.374	0.0136817	43.6	40.68	44.75	42.41	36.99	34	35.3	42	47.5	99.05	156.12	9.26	4.8603	5.7059	4.8358	4.9103	4.054	3.89163	2.6747	2.42126	1.492	0.816171	66.6	60	70	70	50	52.5	55	60	70.7143	110	138.571	5.71	3.7871
1	UTS-NDIN	1	1	1	15.5546	54.6292	0.469	0.0009864	0.0106762	0.0116626	24.75	3.96	0.383	0.00377791	44.3	28.28	38.83	38.49	39.83	34.13	28.12	28.16	37.59	109.88	70.54	9.79	4.26	4.34	4.14	4.52	3.79638	3.63537	2.59	2.29643	1.22	0.437143	69	81.83	80.87	60	70	67.5	65	60	70.7143	110	138.571	6.39	2.04
35	UTS-NDIN	35	1	2	15.5662	54.6481	0.469	0.0009864	0.0106762	0.0116626	24.75	3.96	0.383	0.00377791	43.4	33.82	37.58	39.81	40.19	31.86	23.45	24.52	36.57	112.01	73.88	9.98	4.62	4.86	4.66	4.53	3.74951	3.59433	2.48	2.225	1.29	0.61	69.4	75.4	87.77	70	70	65	60	50	65	120	160	6.36	2.38
59	UTS-NDIN	23	2	1	15.541	54.673	0.4695	0.0009879	0.0106866	0.0116745	24.75	3.96	0.383	0.00378366	47.4	48.25	47.65	52.64	57.78	55.46	67.7	.	89.21	143.2	148.91	9.14	4.98	4.79	4.61	2.5	2.40381	2.33373	2.16	1.95857	1.22	0.682857	79.7	90	80	80	90	92.5	95	120	112.857	160	194.286	5.58	2.91
107	UTS-NDIN	35	3	1	15.542	54.651	0.469	0.0009864	0.0106762	0.0116626	24.75	3.96	0.383	0.00377791	43.4	40.39	44.62	45.55	41.02	29.21	32.02	37.49	53.45	106.05	158.15	9.29	5.5233	5.4323	5.1661	4.9952	4.03634	3.86588	2.5113	2.26541	1.3638	0.708086	66.3	70	60	70	50	52.5	55	60	68.5714	100	122.857	5.74	3.5431
10	UTS-SN	10	1	1	20.2171	48.0208	0.475	0.0126785	0	0.0126785	320.812	51.33	0.374	0.0474176	44.1	41.04	63.38	73.78	72	80.96	.	73.05	100.3	168.12	157.74	9.84	3.39	4.15	4.33	4.12	3.71265	3.57328	2.95	2.52214	1.42	0.545714	69.1	214.68	265.8	200	230	215	200	170	170	170	170	6.38	1.27
27	UTS-SN	27	1	2	20.2017	48.0831	0.475	0.0126785	0	0.0126785	320.812	51.33	0.374	0.0474176	43.6	55.69	58.77	68.64	60.4	70.7	78.22	68.88	104.49	168.15	154	9.93	4.24	4.26	3.68	4.16	4.00611	3.85222	0.39	2.88278	1.39	0.158889	69.3	243.75	255.61	200	200	190	180	160	162.143	170	175.714	6.36	1.31
54	UTS-SN	18	2	1	20.215	48.031	0.4753	0.0126785	0.0026938	0.0153723	320.812	51.33	0.374	0.0474176	48.2	73.62	77	82	106.55	121.87	132.51	173.27	202.71	236.01	268.27	9	4.2	3.87	3.48	2.83	2.45698	2.38851	1.86	1.75714	1.38	1.10571	81.2	240	250	240	240	242.5	245	250	243.571	220	202.857	5.49	1.41
99	UTS-SN	27	3	1	20.2222	48	0.475	0.0126785	0	0.0126785	320.812	51.33	0.374	0.0474176	44.5	65.19	73.86	78.05	78.21	93.79	102.66	120.83	156.88	185.44	206.27	9.09	4.7554	4.7657	4.3808	3.8251	3.25338	3.14575	2.3338	2.16719	1.5563	1.11201	68.6	250	200	220	220	210	200	180	184.286	200	211.429	5.56	1.573
19	FAS15	19	1	1	15.4375	52.0848	0.4299	0.0106173	0	0.0106173	154.375	24.7	1.642	0.174336	43.8	50.31	52.73	51.35	54.04	59.27	65.54	51.1	71.94	99.59	74.49	0.44	1.1	0.97	0.78	1.34	1.26134	1.24955	1.14	1.12714	1.08	1.04571	69.2	.	201.05	130	150	142.5	135	120	115.714	100	88.5714	0.39	0.44
25	FAS15	25	1	2	15.4375	52.0848	0.4299	0.0106173	0	0.0106173	154.375	24.7	1.642	0.174336	43.7	37.56	50.08	55.41	51.95	57.91	66.56	52.4	77.53	94.37	76.52	0.44	0.69	0.74	0.64	0.83	0.968246	0.976418	1.16	1.14071	1.07	1.01857	69.3	162.35	205.1	160	160	150	140	120	117.857	110	104.286	0.39	1.19
55	FAS15	19	2	1	15.438	52.085	0.43	0.0106215	0	0.0106215	154.375	24.7	1.642	0.174405	48.1	59.89	62.26	70.52	89.97	85.04	103.17	131.69	129.53	141.47	184.44	0.398987	0.75	0.88	0.88	1.16	1.1825	1.17	1.19	1.14071	0.96	0.828571	80.9	170	170	170	160	162.5	165	170	170	170	170	0.392043	1.18
88	FAS15	16	3	1	15.4375	52.0848	0.4299	0.0106173	0	0.0106173	154.375	24.7	1.642	0.174336	46	53.57	60.72	59.17	64.77	77.16	76.43	97.07	95.88	123.28	153.62	0.40626	0.6864	0.7367	0.7941	0.9178	1.01627	1.02043	1.15	1.13071	.	1.00857	71.7	140	170	140	150	147.5	145	140	140	140	140	0.402814	1.2334
20	UTS15	20	1	1	16.625	54.9705	0.4415	0.0117439	0	0.0117439	166.25	26.6	1.563	0.183557	43.8	40.22	66.14	61.49	64.21	63.73	67.38	63.03	79.07	118.54	89.03	0.44	1.01	0.99	0.88	0.94	0.999104	0.990299	1.06	1.01071	0.83	0.698571	69.2	132.84	197.17	150	140	140	140	140	135.714	120	108.571	0.39	1.11
58	UTS15	22	2	1	16.625	54.97	0.4418	0.0117509	0	0.0117509	166.25	26.6	1.563	0.183667	47.6	72.28	71.88	79.04	95.53	103.32	122.79	143.43	144.12	154.43	195.15	0.398987	0.92	1.31	1.07	1.01	1.08675	1.08358	1.18	1.14357	1.01	0.912857	80	160	160	180	170	170	170	170	174.286	190	201.429	0.392043	1.12
73	UTS15	1	3	1	16.625	54.9705	0.4415	0.0117439	0	0.0117439	166.25	26.6	1.563	0.183557	48	68.67	66.75	72.6	82.58	81.13	88.48	96.39	101.7	120.87	161.8	0.40626	0.8356	0.8489	0.8909	0.9379	1.01	1.01123	1.1048	1.08461	1.0106	0.956771	76	150	140	150	140	137.5	135	130	130	130	130	0.402814	1.1383
108	UTS15	36	3	2	16.625	54.9705	0.4415	0.0117439	0	0.0117439	166.25	26.6	1.563	0.183557	43.3	66.59	74.51	77.46	80.67	88.9	103.37	110.68	110.19	125.21	162.61	0.40626	0.8831	0.8862	0.9201	1.044	1.08192	1.08001	1.1274	1.10824	1.038	0.986914	66	130	140	150	150	145	140	130	130	130	130	0.402814	1.171
15	FAS	15	1	1	14.875	51.8049	0.4309	0.0102542	0	0.0102542	148.75	23.8	0.374	0.0383507	43.9	52.23	52.39	51.46	56.29	53.03	58.37	52.16	65.62	102.21	75.1	9.87	5.13	4.7	4.81	4.51	3.7919	3.64687	2.62	2.37786	1.49	0.844286	69.1	187.01	224.32	0	150	140	130	110	107.857	100	94.2857	6.38	1.69
51	FAS	15	2	1	14.875	51.805	0.4314	0.0102665	0	0.0102665	148.75	23.8	0.374	0.0383967	48.7	61.82	61.14	74.77	80.78	84.82	103.22	117.59	115.41	153.59	200.11	8.91	5.09	4.42	4.14	3.25	2.85657	2.77448	2.21	2.06857	1.55	1.17286	82	180	190	180	170	170	170	170	167.857	160	154.286	5.44	1.88
56	FAS	20	2	2	14.875	51.805	0.4309	0.0102563	0	0.0102563	148.75	23.8	0.374	0.0383586	47.9	54.94	62.63	66.96	93.59	102.31	105.32	124.44	111.25	153.94	162.39	9.05	4.34	4.43	3.83	3.25	2.8931	2.80313	2.28	2.1	1.44	0.96	80.6	180	180	180	200	170	160	140	142.143	150	155.714	5.53	1.76
86	FAS	14	3	1	14.875	51.8049	0.4309	0.0102542	0	0.0102542	148.75	23.8	0.374	0.0383507	46.2	52.42	57.11	57.79	67.72	73.59	79	91.7	91.9	110.47	152.83	8.78	4.8958	5.2883	4.8658	4.4424	3.73644	3.59424	2.585	2.8832	.	0.181275	72.3	170	160	160	170	162.5	155	140	131.429	100	77.1429	5.29	1.9899
3	UTS	3	1	1	14.25	54.3309	0.4367	0.0099568	0	0.0099568	142.5	22.8	0.373	0.0371389	44.3	43.06	55.63	58.05	65.43	61.12	60.59	60.88	64.98	95.96	71.49	9.8	4.84	4.95	4.7	4.37	4.02627	3.87791	3.33	2.95071	1.56	0.548571	69	155.67	179.45	190	140	140	140	140	133.571	110	92.8571	6.39	1.72
18	UTS	18	1	2	14.25	54.3309	0.4367	0.0099568	0	0.0099568	142.5	22.8	0.373	0.0371389	43.9	46.7	58.98	55.97	58.04	59.68	65.91	59.17	65.53	95.42	68.62	9.88	5.06	5.17	4.77	4.82	4.28149	4.11284	3.3	2.91857	1.52	0.502857	69.2	164.3	154.56	140	150	147.5	145	140	133.571	110	92.8571	6.37	1.86
72	UTS	36	2	1	14.25	54.331	0.437	0.0099647	0	0.0099647	142.5	22.8	0.373	0.0371683	45.4	69.02	69.65	83.38	103.85	101.6	107.98	109.51	147.58	153.45	145.51	9.52	4.4	4.54	3.59	2.94	2.36336	2.30388	1.52	1.51571	1.6	1.48857	76	160	190	160	170	165	160	150	150	150	150	5.84	1.9
105	UTS	33	3	1	14.25	54.3309	0.4367	0.0099568	0	0.0099568	142.5	22.8	0.373	0.0371389	43.7	56.88	64.48	76.58	70.21	80.55	81.28	83.99	91.03	109.53	146.24	9.24	4.8224	4.8071	4.3374	3.8702	3.41067	3.30127	2.6323	2.42198	1.6508	1.08994	66.9	140	150	170	130	130	130	110	127.857	120	114.286	5.69	2.0253
	FAS15 and FAS = Formic acid-treated 15N-labelled and unlabelled grass silage
	UTS15 and UTS = untreated 15N-labelled and unlabelled grass silage
	DG15 and DG = 15N-labelled and unlabelled dried grass
	SN = soluble N fraction
	ISN = insoluble N fraction
	NDIN = neutral detergent-insoluble N fraction
[truncated: 9 more columns]
